# Supplementary material for: Insertion of Transposable Elements in AVR-Pib of Magnaporthe oryzae Leading to LOSS of the Avirulent Function
Source: Int J Mol Sci. 2023 Oct 24;24(21):15542. doi: 10.3390/ijms242115542 (PMC10650890; doi:10.3390/ijms242115542)
Supplement: Supplementary file 1 [file ijms-24-15542-s001.zip]

Archive with 2 entries (2 files):
- Supplementary materials Figures S1-S7.pdf
- Supplementary materials-Table S1-S3.pdf
